# Supplementary material for: Laryngeal Penetration and Risk of Aspiration Pneumonia in Children with Dysphagia—A Systematic Review
Source: J Clin Med. 2023 Jun 16;12(12):4087. doi: 10.3390/jcm12124087 (PMC10299101; doi:10.3390/jcm12124087)
Supplement: Supplementary file 1 [file jcm-12-04087-s001.zip]

Archive with 1 entries (1 files):
- jcm-2434219-supplementary.pdf
